# Supplementary material for: On the Kinetic and Allosteric Regulatory Properties of the ADP-Glucose Pyrophosphorylase from Rhodococcus jostii: An Approach to Evaluate Glycogen Metabolism in Oleaginous Bacteria
Source: Front Microbiol. 2016 Jun 2;7:830. doi: 10.3389/fmicb.2016.00830 (PMC4890535; doi:10.3389/fmicb.2016.00830)
Supplement: Supplementary file 1 [file Data_Sheet_1.XLSX]

## Sheet: Hoja1
				Saturation curves data sheet
Glc-1P (mM)	Activity (U/mg)	SD		ATP-Mg2+ (mM)	Activity (U/mg)	SD		Mg2+ (mM)	Activity (U/mg)	SD
0	0	0		0	0	0		0	0	0
0.15	0.03801	0.0038		0.15	0.03251	0.00325		0.06	0.05998	0.00599
0.25	0.04872	0.00544		0.25	0.05504	0.0033		1	0.09127	0.00548
0.35	0.06288	0.00566		0.35	0.06982	0.00698		1.4	0.13143	0.0105
0.72	0.11609	0.00348		0.6	0.13484	0.00674		2	0.16899	0.00676
1.2	0.14615	0.00731		1	0.17067	0.01536		5	0.25754	0.02317
1.68	0.17655	0.0176		1.4	0.2272	0.00909		10	0.33067	0.02314
2.4	0.21041	0.01262		2	0.25786	0.02578		14	0.33693	0.0168
6	0.29541	0.0236		4	0.35354	0.02474		20	0.35727	0.02143
8.4	0.30992	0.01239		5.6	0.35649	0.02139
12	0.31096	0.0311		8	0.35834	0.01792
Glc-6P (mM)	Relative activity	SD		Man-6P (mM)	Relative activity	SD		Fru-6P (mM)	Relative activity	SD
0	1	0.05		0	1	0.02		0	1	0.03
0.015	1.43553	0.0430659		0.015	1.4878	0.044634		0.15	1.29068	0.0903476
0.025	1.53552	0.0153552		0.025	1.9756	0.079024		0.35	1.42947	0.0571788
0.035	2.01403	0.161122		0.035	2.9512	0.14756		0.5	2.08175	0.041635
0.06	4.46373	0.178549		0.06	5.13411	0.154023		1	3.9692	0.039692
0.1	7.21338	0.144268		0.1	7.20727	0.144145		1.4	5.14886	0.36042
0.14	8.79176	0.439588		0.14	8.15849	0.571094		2	6.57833	0.19735
0.2	10.6844	0.641063		0.25	8.93897	0.536338		3	9.24296	0.369718
0.25	10.8487	0.216973		0.35	8.91483	0.178297		5	11.3386	1.02047
0.35	11.7343	0.35203		0.5	8.9458	0.357832		7	12.7403	0.764418
0.5	11.9842	0.59921						10	12.8236	0.384707
Rib-5P (mM)	Relative activity	SD		PEP (mM)	Relative activity	SD		NADPH (mM)	Relative activity	SD
0	1	0.02		0	1	0.03		0	1	0.03
0.15	1.16377	0.0581885		0.15	3.32842	0.0665684		0.15	0.93366	0.0186732
0.25	1.26862	0.0888034		0.25	4.69828	0.187931		0.3	0.85498	0.042749
0.35	1.35249	0.0811494		0.35	5.28699	0.317219		0.5	0.79875	0.0079875
1.5	2.6316	0.105264		1	7.61915	0.380958		1	0.75125	0.0225375
2.5	3.50181	0.17509		1.4	7.51726	0.601381		2	0.71604	0.0286416
3.5	4.77042	0.381634		3.5	8.58331	0.171666		2.5	0.70519	0.0423114
5	5.95517	0.35731		5	8.75126	0.0875126		5	0.65952	0.0065952
7	7.51735	0.225521
10	7.85285	0.314114
6-PGlcA (mM)	Relative activity	SD		Pyr (mM)	Relative activity	SD
0	1	0.01		0	1	0.02
0.5	0.94114	0.0282342		0.5	0.95012	0.0380048
1.5	0.90081	0.0360324		3	0.91384	0.0274152
2.5	0.84876	0.0594132		5	0.83901	0.0335604
3.5	0.8214	0.024642		10	0.77551	0.0465306
5	0.79756	0.039878		20	0.66244	0.0132488
10	0.71561	0.0429366		30	0.61176	0.0061176
14	0.68044	0.0136088		50	0.55783	0.0334698
20	0.63445	0.0063445		70	0.52608	0.0157824
				100	0.49887	0.0249435
	Saturation curves for substrates were performed with 1.4 µg of the enzyme per reaction tube. When activity was assayed in presence of activators, the amount of enzyme was 0.02 µg per reaction tube. Thus, we were allowed to work in the linear range of absorbance for the Malachite Green technique used to measure activities, as detailed in Materials and methods, in a range of absorbance from 0.1 to …
